# Supplementary material for: The Impact of ackA, pta, and ackA-pta Mutations on Growth, Gene Expression and Protein Acetylation in Escherichia coli K-12
Source: Front Microbiol. 2020 Feb 21;11:233. doi: 10.3389/fmicb.2020.00233 (PMC7047895; doi:10.3389/fmicb.2020.00233)
Supplement: Supplementary file 2 [file Data_Sheet_2.xlsx]

## Sheet: AcK peptides 50.000 _sort
	Suppl_table Acetylated Peptides
	The table shows acetylated peptides in extracts of MG1655 and 0f KBM1084 detected by MS analysis . Values refer to peak size.
Zeilenbeschriftungen	Accesssion mod	Acetyl	Accession	Function	KBM_1081_17_01_GC3_01_2486	KBM_1081_17_02_GC3_01_2492	KBM_1081_18_01_GC4_01_2487	KBM_1081_18_02_GC4_01_2493	MG_17_01_GC1_01_2484	MG_17_02_GC1_01_2490	MG_18_01_GC2_01_2485	MG_18_02_GC2_01_2491	KBM-Mw	MG-Mw		KBM/MG		KBM-Mw	MG-Mw		KBM/MG
VPAGSVVVSGNLPSK[+42]DGK	P0A9D8 AcetylK	AcetylK	P0A9D8	2,3,4,5-tetrahydropyridine-2,6-dicarboxylate N-succinyltransferase OS=Escherichia coli (strain K12) OX=83333 GN=dapD PE=1 SV=1	211620	268230	143620	179100	22819	94854	18248	43182	200642	44775.8		4.48105		200642	44775.8		4.48105
T[+42]ESFAQLFEESLKEIETRPGSIVR	P0AG67 AcetylK	AcetylK	P0AG67	30S ribosomal protein S1 OS=Escherichia coli (strain K12) OX=83333 GN=rpsA PE=1 SV=1	63717	20597	15855	70527	4570.1	8130	21548	8105.7	42674	10588.4		4.03024		42674	10588.4		4.03024
T[+42]ESFAQLFEESLK	P0AG67 AcetylK	AcetylK	P0AG67	30S ribosomal protein S1 OS=Escherichia coli (strain K12) OX=83333 GN=rpsA PE=1 SV=1	323070	496430	327130	355630	222380	349100	174580	308170	375565	263558		1.42498		375565	263558		1.42498
V[+42]TAVDAKGATVELADGVEGYLR	P0AG67 AcetylK	AcetylK	P0AG67	30S ribosomal protein S1 OS=Escherichia coli (strain K12) OX=83333 GN=rpsA PE=1 SV=1	241390	228110	118410	415850	85023	284220	163300	445150	250940	244423		1.02666		250940	244423		1.02666
S[+42]FFHASQR	P0AEZ1 AcetylK	AcetylK	P0AEZ1	5,10-methylenetetrahydrofolate reductase OS=Escherichia coli (strain K12) OX=83333 GN=metF PE=1 SV=1	340390	715240	410940	515870	377840	477330	156160	257790	495610	317280		1.56206		495610	317280		1.56206
VAVIK[+42]AVR	P0A7K2 AcetylK	AcetylK	P0A7K2	50S ribosomal protein L7/L12 OS=Escherichia coli (strain K12) OX=83333 GN=rplL PE=1 SV=2	383020	455670	353950	444910	127110	6531300	122550	5522200	409388	3075790		0.1331		409388	3075790		0.1331
DIADAVTAAGVEVAK[+42]SEVR	P0A7R1 AcetylK	AcetylK	P0A7R1	50S ribosomal protein L9 OS=Escherichia coli (strain K12) OX=83333 GN=rplI PE=1 SV=1	414680	566600	260280	421570	42209	132630	39675	167070	415782	95396		4.35849		415782	95396		4.35849
K[+42]AQESYWAGNSTR	P25665 AcetylK	AcetylK	P25665	5-methyltetrahydropteroyltriglutamate--homocysteine methyltransferase OS=Escherichia coli (strain K12) OX=83333 GN=metE PE=1 SV=6	183710	226280	127130	162690	44532	48240	57293	49487	174952	49888		3.50691		174952	49888		3.50691
T[+42]ILNHTLGFPR	P25665 AcetylK	AcetylK	P25665	5-methyltetrahydropteroyltriglutamate--homocysteine methyltransferase OS=Escherichia coli (strain K12) OX=83333 GN=metE PE=1 SV=6	742780	986710	393670	613530	2892100	318110	3174500	4259700	684172	2.6611e+06		0.257101		684172	2.6611e+06		0.257101
SFGAPTITK[+42]DGVSVAR	P0A6F5 AcetylK	AcetylK	P0A6F5	60 kDa chaperonin OS=Escherichia coli (strain K12) OX=83333 GN=groL PE=1 SV=2	318640	227240	335310	230330	56244	20503	70822	115020	277880	65647.2		4.23293		277880	65647.2		4.23293
GIDK[+42]AVTAAVEELK	P0A6F5 AcetylK	AcetylK	P0A6F5	60 kDa chaperonin OS=Escherichia coli (strain K12) OX=83333 GN=groL PE=1 SV=2	854230	1019900	635820	692270	320370	1662600	266480	1132400	800555	845462		0.946884		800555	845462		0.946884
S[+42]LNFLDFEQPIAELEAK	P0ABD5 AcetylK	AcetylK	P0ABD5	Acetyl-coenzyme A carboxylase carboxyl transferase subunit alpha OS=Escherichia coli (strain K12) OX=83333 GN=accA PE=1 SV=2	1951900	2240900	1587100	1665900	417560	1644100	1482700	1802300	1861450	1336665		1.39261		1861450	1336665		1.39261
A[+42]ADNKKPVNSWTC[+57]EDFLAVDESFQPTAVGFAEALNNK	P0AES9 AcetylK	AcetylK	P0AES9	Acid stress chaperone HdeA OS=Escherichia coli (strain K12) OX=83333 GN=hdeA PE=1 SV=1	486490	1070800	569520	808520	339480	834780	345000	786250	733832	576378		1.27318		733832	576378		1.27318
AAYSSGKPAIGVGAGNTPVVIDETADIK[+42]R	P0A9Q7 AcetylK	AcetylK	P0A9Q7	Aldehyde-alcohol dehydrogenase OS=Escherichia coli (strain K12) OX=83333 GN=adhE PE=1 SV=2	2012100	2698100	1599900	1918600	406040	270030	430970	156120	2057175	315790		6.51438		2057175	315790		6.51438
K[+42]GETLADTISVISTYVDAIVM[+16]R	P0A786 AcetylK	AcetylK	P0A786	Aspartate carbamoyltransferase catalytic subunit OS=Escherichia coli (strain K12) OX=83333 GN=pyrB PE=1 SV=2	686140	1665300	1027800	1214300	82228	172140	123550	123760	1148385	125420		9.15635		1148385	125420		9.15635
K[+42]GETLADTISVISTYVDAIVMR	P0A786 AcetylK	AcetylK	P0A786	Aspartate carbamoyltransferase catalytic subunit OS=Escherichia coli (strain K12) OX=83333 GN=pyrB PE=1 SV=2	2584300	3617300	2483400	2630000	277610	519530	333540	448570	2828750	394812		7.16479		2828750	394812		7.16479
VGGAAQTK[+42]IMK	P0ABB0 AcetylK	AcetylK	P0ABB0	ATP synthase subunit alpha OS=Escherichia coli (strain K12) OX=83333 GN=atpA PE=1 SV=1	370860	434420	271100	293070	121560	151480	85581	85786	342362	111102		3.08152		342362	111102		3.08152
AANDDLLNSFWLLDSEK[+42]GEAR	P68066 AcetylK	AcetylK	P68066	Autonomous glycyl radical cofactor OS=Escherichia coli (strain K12) OX=83333 GN=grcA PE=1 SV=1	311110	464520	180190	305050	317620	595360	406310	644130	315218	490855		0.64218		315218	490855		0.64218
SADLLAILK[+42]ALK	P21179 AcetylK	AcetylK	P21179	Catalase HPII OS=Escherichia coli (strain K12) OX=83333 GN=katE PE=1 SV=1	67088	122070	64074	80955	1684.8	1857.4	2177.6	2031.7	83546.8	1937.87		43.1126		83546.8	1937.87		43.1126
S[+42]TSDDIHNTTATGK	P13029 AcetylK	AcetylK	P13029	Catalase-peroxidase OS=Escherichia coli (strain K12) OX=83333 GN=katG PE=1 SV=2	136800	128660	119450	36755	167550	513670	145910	156630	105416	245940		0.428626		105416	245940		0.428626
IAGLEVK[+42]R	P0A6Y8 AcetylK	AcetylK	P0A6Y8	Chaperone protein DnaK OS=Escherichia coli (strain K12) OX=83333 GN=dnaK PE=1 SV=2	195320	473650	165930	472550	82178	263300	320690	351600	326862	254442		1.28462		326862	254442		1.28462
GHDIEIEVAVFLEETLTEHK[+42]R	P36659 AcetylK	AcetylK	P36659	Curved DNA-binding protein OS=Escherichia coli (strain K12) OX=83333 GN=cbpA PE=1 SV=2	417790	343230	303660	265120	190300	310140	202950	269550	332450	243235		1.36679		332450	243235		1.36679
S[+42]ELSQLSPQPLWDIFAK	P15288 AcetylK	AcetylK	P15288	Cytosol non-specific dipeptidase OS=Escherichia coli (strain K12) OX=83333 GN=pepD PE=1 SV=3	1788800	1810800	1180400	945140	351270	1135000	1454300	1306400	1431285	1.06174e+06		1.34805		1431285	1.06174e+06		1.34805
GVWNK[+42]LAAGSFEAR	P0A9T0 AcetylK	AcetylK	P0A9T0	D-3-phosphoglycerate dehydrogenase OS=Escherichia coli (strain K12) OX=83333 GN=serA PE=1 SV=2	3355200	3993900	2705200	2660500	777570	1037500	826690	486560	3178700	782080		4.06442		3178700	782080		4.06442
K[+42]ATVELLNR	P0ABT2 AcetylK	AcetylK	P0ABT2	DNA protection during starvation protein OS=Escherichia coli (strain K12) OX=83333 GN=dps PE=1 SV=2	149260	218240	136720	246060	1270400	1937500	1317000	2251500	187570	1694100		0.11072		187570	1694100		0.11072
INVATELK[+42]NAFSQALK	P0C8J6 AcetylK	AcetylK	P0C8J6	D-tagatose-1,6-bisphosphate aldolase subunit GatY OS=Escherichia coli (strain K12) OX=83333 GN=gatY PE=1 SV=1	1116800	1920300	876210	1120500	96630	210220	148930	154290	1.25845e+06	152518		8.2512		1.25845e+06	152518		8.2512
TVGQLLK[+42]EHNAEVTGFIR	P0A6P1 AcetylK	AcetylK	P0A6P1	Elongation factor Ts OS=Escherichia coli (strain K12) OX=83333 GN=tsf PE=1 SV=2	133030	195700	124160	147340	9195.8	8383.2	5399	11610	150058	8647		17.3537		150058	8647		17.3537
FESEVYILSK[+42]DEGGR	P0CE47 AcetylK	AcetylK	P0CE47	Elongation factor Tu 1 OS=Escherichia coli (strain K12) OX=83333 GN=tufA PE=1 SV=1	2883200	3627500	2169800	2268000	196390	354210	119570	207480	2737125	219412		12.4748		2737125	219412		12.4748
GQVLAKPGTIK[+42]PHTK	P0CE47 AcetylK	AcetylK	P0CE47	Elongation factor Tu 1 OS=Escherichia coli (strain K12) OX=83333 GN=tufA PE=1 SV=1	440350	614570	343230	438580	77376	102670	52296	94196	459182	81634.5		5.62486		459182	81634.5		5.62486
AIDK[+42]PFLLPIEDVFSISGR	P0CE47 AcetylK	AcetylK	P0CE47	Elongation factor Tu 1 OS=Escherichia coli (strain K12) OX=83333 GN=tufA PE=1 SV=1	6897000	8818300	5019600	5491200	766110	1712200	906690	1482000	6556525	1216750		5.38856		6556525	1216750		5.38856
GQVLAK[+42]PGTIKPHTK	P0CE47 AcetylK	AcetylK	P0CE47	Elongation factor Tu 1 OS=Escherichia coli (strain K12) OX=83333 GN=tufA PE=1 SV=1	290200	423830	167920	266440	121120	165710	98478	89409	287098	118679		2.4191		287098	118679		2.4191
M[+42]VVTLIHPIAM[+16]DDGLR	P0CE47 AcetylK	AcetylK	P0CE47	Elongation factor Tu 1 OS=Escherichia coli (strain K12) OX=83333 GN=tufA PE=1 SV=1	2321900	3478100	0	2518000	207890	4528000	0	4181300	2079500	2.2293e+06		0.932805		2079500	2.2293e+06		0.932805
YVLAGEGNK[+42]AFTSEEFTHFLEELTK	P0A6P9 AcetylK	AcetylK	P0A6P9	Enolase OS=Escherichia coli (strain K12) OX=83333 GN=eno PE=1 SV=2	85995	161710	96041	106740	15465	29611	18634	46313	112622	27505.8		4.09447		112622	27505.8		4.09447
GIANSILIK[+42]FNQIGSLTETLAAIK	P0A6P9 AcetylK	AcetylK	P0A6P9	Enolase OS=Escherichia coli (strain K12) OX=83333 GN=eno PE=1 SV=2	1207800	98004	76874	50477	10015	8713.9	11503	1992.6	358289	8056.12		44.4741		358289	8056.12		44.4741
MGSEVFHHLAK[+42]VLK	P0A6P9 AcetylK	AcetylK	P0A6P9	Enolase OS=Escherichia coli (strain K12) OX=83333 GN=eno PE=1 SV=2	381950	518320	223320	315780	45128	5435.1	12835	26507	359842	22476.3		16.0099		359842	22476.3		16.0099
FLGK[+42]GVTK	P0A6P9 AcetylK	AcetylK	P0A6P9	Enolase OS=Escherichia coli (strain K12) OX=83333 GN=eno PE=1 SV=2	943170	1186000	622360	730160	71208	75980	77518	30188	870422	63723.5		13.6594		870422	63723.5		13.6594
GM[+16]NTAVGDEGGYAPNLGSNAEALAVIAEAVK[+42]AAGYELGK	P0A6P9 AcetylK	AcetylK	P0A6P9	Enolase OS=Escherichia coli (strain K12) OX=83333 GN=eno PE=1 SV=2	528420	754380	448910	425640	77761	16720	64117	69244	539338	56960.5		9.46862		539338	56960.5		9.46862
GMNTAVGDEGGYAPNLGSNAEALAVIAEAVK[+42]AAGYELGK	P0A6P9 AcetylK	AcetylK	P0A6P9	Enolase OS=Escherichia coli (strain K12) OX=83333 GN=eno PE=1 SV=2	647970	840580	500310	494260	129290	27087	68245	64246	620780	72217		8.59604		620780	72217		8.59604
IVK[+42]IIGR	P0A6P9 AcetylK	AcetylK	P0A6P9	Enolase OS=Escherichia coli (strain K12) OX=83333 GN=eno PE=1 SV=2	575960	574260	472180	386580	182870	109320	183130	213030	502245	172088		2.91854		502245	172088		2.91854
AAGYELGK[+42]DITLAMDC[+57]AASEFYK	P0A6P9 AcetylK	AcetylK	P0A6P9	Enolase OS=Escherichia coli (strain K12) OX=83333 GN=eno PE=1 SV=2	146220	190340	50177	121060	105880	37263	82475	70340	126949	73989.5		1.71577		126949	73989.5		1.71577
IEEALGEK[+42]APYNGR	P0A6P9 AcetylK	AcetylK	P0A6P9	Enolase OS=Escherichia coli (strain K12) OX=83333 GN=eno PE=1 SV=2	121220	101090	66446	123940	38309	82522	89727	103730	103174	78572		1.31311		103174	78572		1.31311
K[+42]SGVLTGLPDAYGR	P09373 AcetylK	AcetylK	P09373	Formate acetyltransferase 1 OS=Escherichia coli (strain K12) OX=83333 GN=pflB PE=1 SV=2	4298900	5999000	3367100	4393400	161390	330600	487660	786230	4514600	441470		10.2263		4514600	441470		10.2263
ALIPFGGIK[+42]MIEGSC[+57]K	P09373 AcetylK	AcetylK	P09373	Formate acetyltransferase 1 OS=Escherichia coli (strain K12) OX=83333 GN=pflB PE=1 SV=2	1677300	2442500	1494400	1578000	180880	292520	124790	209630	1798050	201955		8.90322		1798050	201955		8.90322
DGISYTFSIVPNALGK[+42]DDEVR	P09373 AcetylK	AcetylK	P09373	Formate acetyltransferase 1 OS=Escherichia coli (strain K12) OX=83333 GN=pflB PE=1 SV=2	700120	814750	561400	652110	81869	121080	85847	199600	682095	122099		5.58641		682095	122099		5.58641
LATAWEGFTK[+42]GDWQNEVNVR	P09373 AcetylK	AcetylK	P09373	Formate acetyltransferase 1 OS=Escherichia coli (strain K12) OX=83333 GN=pflB PE=1 SV=2	644950	594430	411030	425950	182910	263610	159210	210360	519090	204022		2.54428		519090	204022		2.54428
T[+42]DIAQLLGK	P0A991 AcetylK	AcetylK	P0A991	Fructose-bisphosphate aldolase class 1 OS=Escherichia coli (strain K12) OX=83333 GN=fbaB PE=1 SV=2	79295	81422	65507	63659	21402	31594	33493	33935	72470.8	30106		2.40719		72470.8	30106		2.40719
K[+42]LLPWIDGLLDAGEK	P0AB71 AcetylK	AcetylK	P0AB71	Fructose-bisphosphate aldolase class 2 OS=Escherichia coli (strain K12) OX=83333 GN=fbaA PE=1 SV=2	1722200	2806100	1672600	1469000	156300	279670	117830	165490	1917475	179822		10.6632		1917475	179822		10.6632
N[+42]YLVEK[+42]MR	P0AC33 AcetylK	AcetylK	P0AC33	Fumarate hydratase class I, aerobic OS=Escherichia coli (strain K12) OX=83333 GN=fumA PE=1 SV=2	1074600	1464600	923480	1091900	1271600	2113900	1439200	2223700	1138645	1762100		0.646186		1138645	1762100		0.646186
N[+42]GQAVGTNTIGSSEAC[+57]MLGGM[+16]AMK	P69908 AcetylK	AcetylK	P69908	Glutamate decarboxylase alpha OS=Escherichia coli (strain K12) OX=83333 GN=gadA PE=1 SV=1	0	41512	3611.6	7423.6	4098	31374	7511.3	5040.4	13136.8	12005.9		1.09419		13136.8	12005.9		1.09419
ASLK[+42]YLSDHPK	P69908 AcetylK	AcetylK	P69908	Glutamate decarboxylase alpha OS=Escherichia coli (strain K12) OX=83333 GN=gadA PE=1 SV=1	452400	294530	392600	179070	181180	92310	165980	76365	329650	128959		2.55624		329650	128959		2.55624
SISTIAESK[+42]R	P69910 AcetylK	AcetylK	P69910	Glutamate decarboxylase beta OS=Escherichia coli (strain K12) OX=83333 GN=gadB PE=1 SV=1	273170	383830	242420	342170	245660	434930	82460	112180	310398	218808		1.41859		310398	218808		1.41859
S[+42]QNVYQFIDLQR	P09832 AcetylK	AcetylK	P09832	Glutamate synthase [NADPH] small chain OS=Escherichia coli (strain K12) OX=83333 GN=gltD PE=1 SV=3	705290	894120	679740	775340	441790	716760	459340	805140	763622	605758		1.26061		763622	605758		1.26061
GASQNIIPSSTGAAK[+42]AVGK	P0A9B2 AcetylK	AcetylK	P0A9B2	Glyceraldehyde-3-phosphate dehydrogenase A OS=Escherichia coli (strain K12) OX=83333 GN=gapA PE=1 SV=2	7043900	9538300	5096100	6948500	287860	501640	343800	541550	7156700	418712		17.0922		7156700	418712		17.0922
TVDGPSHK[+42]DWR	P0A9B2 AcetylK	AcetylK	P0A9B2	Glyceraldehyde-3-phosphate dehydrogenase A OS=Escherichia coli (strain K12) OX=83333 GN=gapA PE=1 SV=2	3758300	4012200	2954300	2989800	226200	254270	274560	274240	3428650	257318		13.3246		3428650	257318		13.3246
VVMTGPSK[+42]DNTPMFVK	P0A9B2 AcetylK	AcetylK	P0A9B2	Glyceraldehyde-3-phosphate dehydrogenase A OS=Escherichia coli (strain K12) OX=83333 GN=gapA PE=1 SV=2	1139600	1351800	1098800	1154700	108750	130740	99993	51165	1186225	97662		12.1462		1186225	97662		12.1462
VLDLIAHISK[+42]	P0A9B2 AcetylK	AcetylK	P0A9B2	Glyceraldehyde-3-phosphate dehydrogenase A OS=Escherichia coli (strain K12) OX=83333 GN=gapA PE=1 SV=2	1710500	2668300	1599800	1616200	164030	473540	139380	395490	1898700	293110		6.47777		1898700	293110		6.47777
VINDNFGIIEGLMTTVHATTATQK[+42]TVDGPSHK	P0A9B2 AcetylK	AcetylK	P0A9B2	Glyceraldehyde-3-phosphate dehydrogenase A OS=Escherichia coli (strain K12) OX=83333 GN=gapA PE=1 SV=2	1969800	3299300	1790100	2649500	371020	2971900	407210	1765500	2427175	1.37891e+06		1.76022		2427175	1.37891e+06		1.76022
AAVK[+42]AAAEGEMK	P0A9B2 AcetylK	AcetylK	P0A9B2	Glyceraldehyde-3-phosphate dehydrogenase A OS=Escherichia coli (strain K12) OX=83333 GN=gapA PE=1 SV=2	584510	891310	599330	885510	327760	547010	293900	538120	740165	426698		1.73464		740165	426698		1.73464
AQIAHFFEHYK[+42]DLEK	P0A7A9 AcetylK	AcetylK	P0A7A9	Inorganic pyrophosphatase OS=Escherichia coli (strain K12) OX=83333 GN=ppa PE=1 SV=2	202860	214060	44427	109190	20601	181190	70601	212520	142634	121228		1.17658		142634	121228		1.17658
ALK[+42]IGTK[+42]	P19768 AcetylK	AcetylK	P19768	Insertion element IS150 protein InsJ OS=Escherichia coli (strain K12) OX=83333 GN=insJ PE=3 SV=1	961.68	11502	13759	6884.6	18731	26189	5751.6	17368	8276.82	17009.9		0.486588		8276.82	17009.9		0.486588
S[+42]EQHAQGADAVVDLNNELK	P0A8N3 AcetylK	AcetylK	P0A8N3	Lysine--tRNA ligase OS=Escherichia coli (strain K12) OX=83333 GN=lysS PE=1 SV=2	186310	351850	225130	279270	42410	91925	92324	120980	260640	86909.8		2.99897		260640	86909.8		2.99897
LAQEK[+42]AQSLASR	P0A729 AcetylK	AcetylK	P0A729	Maf-like protein YceF OS=Escherichia coli (strain K12) OX=83333 GN=yceF PE=1 SV=1	95843	178330	95256	125640	250870	714010	204370	169160	123767	334602		0.369893		123767	334602		0.369893
K[+42]MVINALNANVK	P08997 AcetylK	AcetylK	P08997	Malate synthase A OS=Escherichia coli (strain K12) OX=83333 GN=aceB PE=1 SV=1	135810	198580	90302	123320	87588	261200	112240	244380	137003	176352		0.776872		137003	176352		0.776872
K[+42]VGHLNLTDSDTSR	P09029 AcetylK	AcetylK	P09029	N5-carboxyaminoimidazole ribonucleotide synthase OS=Escherichia coli (strain K12) OX=83333 GN=purK PE=1 SV=2	24831	42253	23760	12022	18769	155850	9881.3	42243	25716.5	56685.8		0.453667		25716.5	56685.8		0.453667
AVAEGASK[+42]VDGAEVVVK	P0A8G6 AcetylK	AcetylK	P0A8G6	NAD(P)H dehydrogenase (quinone) OS=Escherichia coli (strain K12) OX=83333 GN=wrbA PE=1 SV=2	150330	239860	100160	139370	11518	14840	34998	68881	157430	32559.2		4.83519		157430	32559.2		4.83519
S[+42]VIETATVPLAQQQADALLNVK	P76027 AcetylK	AcetylK	P76027	Oligopeptide transport ATP-binding protein OppD OS=Escherichia coli (strain K12) OX=83333 GN=oppD PE=1 SV=2	7052200	9329300	5101900	5146500	2976300	4508700	3595300	5035500	6657475	4028950		1.65241		6657475	4028950		1.65241
LQTLGLTQGTVVTISAEGEDEQK[+42]AVEHLVK	P0AA04 AcetylK	AcetylK	P0AA04	Phosphocarrier protein HPr OS=Escherichia coli (strain K12) OX=83333 GN=ptsH PE=1 SV=1	139000	184380	164010	160720	69295	78525	51696	131440	162028	82739		1.9583		162028	82739		1.9583
TC[+57]EK[+42]AGIELTLFHGR	P00864 AcetylK	AcetylK	P00864	Phosphoenolpyruvate carboxylase OS=Escherichia coli (strain K12) OX=83333 GN=ppc PE=1 SV=1	284640	295970	198490	220350	66200	82761	192820	203810	249862	136398		1.83187		249862	136398		1.83187
M[+42]ISGILASPGIAFGK	P08839 AcetylK	AcetylK	P08839	Phosphoenolpyruvate-protein phosphotransferase OS=Escherichia coli (strain K12) OX=83333 GN=ptsI PE=1 SV=1	610690	760160	493770	391850	56731	76081	75770	93017	564118	75399.8		7.48169		564118	75399.8		7.48169
ASLPTIELALKQGAK[+42]	P0A799 AcetylK	AcetylK	P0A799	Phosphoglycerate kinase OS=Escherichia coli (strain K12) OX=83333 GN=pgk PE=1 SV=2	526000	759670	435500	542780	66245	59693	52772	57828	565988	59134.5		9.57119		565988	59134.5		9.57119
K[+42]YAALC[+57]DVFVMDAFGTAHR	P0A799 AcetylK	AcetylK	P0A799	Phosphoglycerate kinase OS=Escherichia coli (strain K12) OX=83333 GN=pgk PE=1 SV=2	277390	666010	188570	370600	305430	127770	161210	289140	375642	220888		1.70061		375642	220888		1.70061
ALK[+42]EPARPMVAIVGGSK	P0A799 AcetylK	AcetylK	P0A799	Phosphoglycerate kinase OS=Escherichia coli (strain K12) OX=83333 GN=pgk PE=1 SV=2	119720	101070	71164	66901	9624.5	89759	57548	120620	89713.8	69387.9		1.29293		89713.8	69387.9		1.29293
AQASTHGIGK[+42]FADVAC[+57]AGPLLAAELDALGK	P0A799 AcetylK	AcetylK	P0A799	Phosphoglycerate kinase OS=Escherichia coli (strain K12) OX=83333 GN=pgk PE=1 SV=2	825360	1450800	700770	971230	3131300	4173100	3812700	5143500	987040	4065150		0.242805		987040	4065150		0.242805
LTVLDSLSK[+42]IADQLIVGGGIANTFIAAQGHDVGK	P0A799 AcetylK	AcetylK	P0A799	Phosphoglycerate kinase OS=Escherichia coli (strain K12) OX=83333 GN=pgk PE=1 SV=2	48688	77497	43767	41123	163860	354930	199450	349450	52768.8	266922		0.197693		52768.8	266922		0.197693
MNVPFQLADSALDK[+42]LFLEESFAAGLHALK	P23721 AcetylK	AcetylK	P23721	Phosphoserine aminotransferase OS=Escherichia coli (strain K12) OX=83333 GN=serC PE=1 SV=4	143860	380860	133230	136510	228930	303530	214260	362730	198615	277362		0.716085		198615	277362		0.716085
SSGDPADQK[+42]YVELK	P0AEH5 AcetylK	AcetylK	P0AEH5	Protein ElaB OS=Escherichia coli (strain K12) OX=83333 GN=elaB PE=1 SV=1	119880	149700	80309	134820	55640	61252	48526	68587	121177	58501.2		2.07136		121177	58501.2		2.07136
S[+42]EQNNTEMTFQIQR	P0AG86 AcetylK	AcetylK	P0AG86	Protein-export protein SecB OS=Escherichia coli (strain K12) OX=83333 GN=secB PE=1 SV=1	1964600	1890100	1666100	1674100	2441000	2592700	2548100	2678500	1798725	2565075		0.701237		1798725	2565075		0.701237
STLTPVVISNMDEIK[+42]ELIK	P69783 AcetylK	AcetylK	P69783	PTS system glucose-specific EIIA component OS=Escherichia coli (strain K12) OX=83333 GN=crr PE=1 SV=2	171860	312200	131930	186790	35845	104400	131110	46501	200695	79464		2.52561		200695	79464		2.52561
S[+42]DNDELQQIAHLR	P0AFI7 AcetylK	AcetylK	P0AFI7	Pyridoxine/pyridoxamine 5'-phosphate oxidase OS=Escherichia coli (strain K12) OX=83333 GN=pdxH PE=1 SV=2	594340	850500	650170	737680	656820	1068300	459430	743360	708172	731978		0.967479		708172	731978		0.967479
GVVPQLVK[+42]EITSTDDFYR	P0AD61 AcetylK	AcetylK	P0AD61	Pyruvate kinase I OS=Escherichia coli (strain K12) OX=83333 GN=pykF PE=1 SV=1	183630	581070	231800	440490	87887	86666	65739	282100	359248	130598		2.75079		359248	130598		2.75079
ELALQSGLAHK[+42]GDVVVMVSGALVPSGTTNTASVHVL	P0AD61 AcetylK	AcetylK	P0AD61	Pyruvate kinase I OS=Escherichia coli (strain K12) OX=83333 GN=pykF PE=1 SV=1	314040	459920	471930	508920	237160	447980	172500	357160	438702	303700		1.44453		438702	303700		1.44453
LDAPLIVVATQGGK[+42]SAR	P0AD61 AcetylK	AcetylK	P0AD61	Pyruvate kinase I OS=Escherichia coli (strain K12) OX=83333 GN=pykF PE=1 SV=1	1092100	2842500	1854700	2415400	1579300	2412600	1429100	2136700	2051175	1889425		1.08561		2051175	1889425		1.08561
YAEGYPGK[+42]R	P0A825 AcetylK	AcetylK	P0A825	Serine hydroxymethyltransferase OS=Escherichia coli (strain K12) OX=83333 GN=glyA PE=1 SV=1	377440	539090	356470	438960	95688	159440	264060	285850	427990	201260		2.12656		427990	201260		2.12656
P[+42]LLDSFTVDHTR	P45578 AcetylK	AcetylK	P45578	S-ribosylhomocysteine lyase OS=Escherichia coli (strain K12) OX=83333 GN=luxS PE=1 SV=3	356270	508220	280840	428410	277410	475370	3238400	589830	393435	1.14525e+06		0.343536		393435	1.14525e+06		0.343536
A[+42]NADLDKQPDSVSSVLK	P76268 AcetylK	AcetylK	P76268	Transcriptional regulator KdgR OS=Escherichia coli (strain K12) OX=83333 GN=kdgR PE=1 SV=1	189230	205380	146750	193980	153070	190590	134950	192660	183835	167818		1.09545		183835	167818		1.09545
TYHK[+42]ESDELIAK	P0A858 AcetylK	AcetylK	P0A858	Triosephosphate isomerase OS=Escherichia coli (strain K12) OX=83333 GN=tpiA PE=1 SV=1	47723	5897.1	29685	28279	32991	39063	17680	14985	27896	26179.8		1.06556		27896	26179.8		1.06556
M[+42]ETTKPSFQDVLEFVR	P0A8M6 AcetylK	AcetylK	P0A8M6	UPF0265 protein YeeX OS=Escherichia coli (strain K12) OX=83333 GN=yeeX PE=1 SV=1	521060	748700	1877000	2232800	183000	310280	964740	1613700	1344890	767930		1.75132		1344890	767930		1.75132
K[+42]ITVVPILR	P0A8F0 AcetylK	AcetylK	P0A8F0	Uracil phosphoribosyltransferase OS=Escherichia coli (strain K12) OX=83333 GN=upp PE=1 SV=1	334420	536530	313800	363070	109590	178530	107570	179800	386955	143872		2.68957		386955	143872		2.68957
																		8.42812e+07	45009179		1.87253
